# Supplementary material for: Genetic Diversification in a New Guinean Frog Genus (Mantophryne, Microhylidae) was Driven by Ancient Tectonic Activity and Climate Reorganisation
Source: Ecol Evol. 2026 May 6;16(5):e73291. doi: 10.1002/ece3.73291 (PMC13148145; doi:10.1002/ece3.73291)
Supplement: Supplementary file 1 — Appendix S1: Catalogue numbers, species, locality and GenBank sequence accession numbers by locus for each specimen used for molecular analyses. [file ECE3-16-e73291-s006.xlsx]

## Sheet: Sheet1
Catalog No.	Field no.	PCMB no.	Species	Locality	Latitude	Longitude	12s	16s	cytb	tyrosinase 1	c-myc-exon 2	c-myc-exon 3
BPBM 18343			Mantophryne lateralis Clade A	Mt. Shungol, Morobe Prov.	-6.81625	146.692	JX119363	JX119505	JX120070	JX119924	JX119637	JX119782
BPBM 25776	AA 17157	2170	Mantophryne lateralis Clade A	Kamiali, Morobe Prov.	-7.29289	147.091	PZ345167	PZ237666	PZ237887	PZ237828		PZ237949
BPBM 25777	AA 17183	2194	Mantophryne lateralis Clade A	Kamiali, Morobe Prov.	-7.296	147.093	PZ345168	PZ237667	PZ237888	PZ237829		PZ237950
BPBM 25778	AA 17498	2402	Mantophryne lateralis Clade A	Kamiali, Morobe Prov.	-7.2808	147.063	PZ345169	PZ237668	PZ237879	PZ237830		PZ237951
BPBM 25779	AA 17582	2484	Mantophryne lateralis Clade A	Kamiali, Morobe Prov.	-7.296	147.093	PZ345171	PZ237669	PZ237881	PZ237831		PZ237952
BPBM 25780	AA 17600	2501	Mantophryne lateralis Clade A	Kamiali, Morobe Prov.	-7.296	147.093	PZ345170	PZ237670	PZ237873	PZ237832		PZ237953
BPBM 25781	AA 17602	2503	Mantophryne lateralis Clade A	Kamiali, Morobe Prov.	-7.296	147.093	PZ345172	PZ237671	PZ237895	PZ237833		PZ237938
MB 479			Mantophryne lateralis Clade A	Cliffside Camp Kamiali, Bowutu Mts., Morobe Prov.	-7.29426	147.094			MZ635475
ABTC 111949			Mantophryne lateralis Clade B	Utai, Sandaun Prov.	-3.39608	141.583	JX119343	JX119485	JX120050	JX119904	JX119617	JX119762
ABTC 111950			Mantophryne lateralis Clade B	Utai, Sandaun Prov.	-3.39608	141.583	JX119346	JX119488	JX120053	JX119907	JX119620	JX119765
ABTC 111971			Mantophryne lateralis Clade B	Imnai Village, Sandaun Prov.	-4.62825	141.095	JX119340	JX119482	JX120047	JX119901		JX119759
ABTC 111972			Mantophryne lateralis Clade B	Imnai Village, Sandaun Prov.	-4.62825	141.095	JX119341	JX119483	JX120048	JX119902		JX119760
ABTC 111978			Mantophryne lateralis Clade B	Yapsiei Village, Sandaun Prov.	-4.62825	141.095	JX119338	JX119480	JX120045	JX119899	JX119614	JX119757
ABTC 111980			Mantophryne lateralis Clade B	Yapsiei Village, Sandaun Prov.	-4.62825	141.095	JX119342	JX119484	JX120049	JX119903	JX119616	JX119761
ABTC 112066			Mantophryne lateralis Clade B	Wamangu, East Sepik Prov	-3.78712	143.654	JX119327	JX119469	JX120034	JX119888	JX119603	JX119746
ABTC 112067			Mantophryne lateralis Clade B	Wamangu, East Sepik Prov	-3.78712	143.654	JX119328	JX119470	JX120035	JX119889	JX119604	JX119747
ABTC 112192			Mantophryne lateralis Clade B	Moroarab Village, Madang Prov.	-4.5125	145.151	JX119331	JX119473	JX120038	JX119892	JX119607	JX119750
ABTC 112193			Mantophryne lateralis Clade B	Moroarab Village, Madang Prov.	-4.5125	145.151	JX119332	JX119474	JX120039	JX119893	JX119608	JX119751
ABTC 112209			Mantophryne lateralis Clade B	Moroarab Village, Madang Prov.	-4.5125	145.151	JX119333	JX119475	JX120040	JX119894	JX119609	JX119752
ABTC 112224			Mantophryne lateralis Clade B	Moroarab Village, Madang Prov.	-4.5125	145.151	JX119334	JX119476	JX120041	JX119895	JX119610	JX119753
ABTC 112283			Mantophryne lateralis Clade B	Wanang, Sogeram, Madang Prov.	-5.2296	145.198	JX119362	JX119504	JX120069	JX119923	JX119636	JX119781
ABTC 112284			Mantophryne lateralis Clade B	Wanang, Sogeram, Madang Prov.	-5.2296	145.198	JX119359	JX119501	JX120066	JX119920	JX119633	JX119778
ABTC 112290			Mantophryne lateralis Clade B	Wanang, Sogeram, Madang Prov.	-5.2296	145.198	JX119356	JX119498	JX120063	JX119917	JX119630	JX119775
ABTC 112291			Mantophryne lateralis Clade B	Wanang, Sogeram, Madang Prov.	-5.2296	145.198	JX119360	JX119502	JX120067	JX119921	JX119634	JX119779
ABTC 112292			Mantophryne lateralis Clade B	Wanang, Sogeram, Madang Prov.	-5.2296	145.198	JX119358	JX119500	JX120065	JX119919	JX119632	JX119777
ABTC 112293			Mantophryne lateralis Clade B	Wanang, Sogeram, Madang Prov.	-5.2296	145.198	JX119357	JX119499	JX120064	JX119918	JX119631	JX119776
ABTC 112436			Mantophryne lateralis Clade B	Wanang, Sogeram, Madang Prov.	-5.2296	145.198	JX119361	JX119503	JX120068	JX119922	JX119635	JX119780
ABTC 114704			Mantophryne lateralis Clade B	Upper Sepik River Basin, Sandaun Prov.	-3.93276	141.499	PZ345166	PZ237659	PZ237883	PZ237824	PZ237898	PZ237932
BPBM 22780			Mantophryne lateralis Clade B	Torricelli Mts., Sandaun Prov.	-3.39329	142.528	JX119355	JX119497	JX120062	JX119916	JX119629	JX119774
BPBM 34728			Mantophryne lateralis Clade B	Mindangua Stream, East Sepik Prov.	-3.60565	143.492	JX119330	JX119472	JX120037	JX119891	JX119606	JX119749
BPBM 34729			Mantophryne lateralis Clade B	Mindangua Stream, East Sepik Prov.	-3.60565	143.492	JX119329	JX119471	JX120036	JX119890	JX119605	JX119748
BPBM 34730			Mantophryne lateralis Clade B	Mandeherimbika, Madang Prov.	-4.71035	145.413	JX119335	JX119477	JX120042	JX119896	JX119611	JX119754
BPBM 34731			Mantophryne lateralis Clade B	Mandeherimbika, Madang Prov.	-4.71035	145.413	JX119336	JX119478	JX120043	JX119897	JX119612	JX119755
BPBM 34732			Mantophryne lateralis Clade B	Keki Lodge, Madang Prov.	-4.40418	145.404	JX119337	JX119479	JX120044	JX119898	JX119613	JX119756
CCA 3024			Mantophryne lateralis Clade B	Utai Village, ~ 2 km south of airfield, Sandaun Prov.	-3.39608	141.583	FR832632	FR832649
LSUMZ 92102			Mantophryne lateralis Clade B	Utai, Saundaun Prov.	-3.39608	141.583	JX119354	JX119496	JX120061	JX119915	JX119628	JX119773
LSUMZ 92103			Mantophryne lateralis Clade B	Utai, Saundaun Prov.	-3.39608	141.583	JX119351	JX119493	JX120058	JX119912	JX119625	JX119770
LSUMZ 92104			Mantophryne lateralis Clade B	Utai, Saundaun Prov.	-3.39608	141.583	JX119352	JX119494	JX120059	JX119913	JX119626	JX119771
LSUMZ 92105			Mantophryne lateralis Clade B	Utai, Saundaun Prov.	-3.39608	141.583	JX119349	JX119491	JX120056	JX119910	JX119623	JX119768
LSUMZ 92106			Mantophryne lateralis Clade B	Utai, Saundaun Prov.	-3.39608	141.583	JX119350	JX119492	JX120057	JX119911	JX119624	JX119769
LSUMZ 92224			Mantophryne lateralis Clade B	Utai, Saundaun Prov.	-3.39608	141.583	JX119353	JX119495	JX120060	JX119914	JX119627	JX119772
LSUMZ 92225			Mantophryne lateralis Clade B	Utai, Saundaun Prov.	-3.39608	141.583	JX119347	JX119489	JX120054	JX119908	JX119621	JX119766
LSUMZ 92226			Mantophryne lateralis Clade B	Utai, Saundaun Prov.	-3.39608	141.583	JX119344	JX119486	JX120051	JX119905	JX119618	JX119763
LSUMZ 92227			Mantophryne lateralis Clade B	Utai, Saundaun Prov.	-3.39608	141.583	JX119345	JX119487	JX120052	JX119906	JX119619	JX119764
LSUMZ 92228			Mantophryne lateralis Clade B	Utai, Saundaun Prov.	-3.39608	141.583	JX119348	JX119490	JX120055	JX119909	JX119622	JX119767
BPBM 15425			Mantophryne lateralis Clade C	Duabo, Milne Bay Prov.	-10.4184	150.307	JX119324	JX119467	JX120031	JX119885	JX119600	JX119743
BPBM 15426			Mantophryne lateralis Clade C	Duabo, Milne Bay Prov.	-10.4184	150.307	JX119326		JX120033	JX119887	JX119602	JX119745
BPBM 15427			Mantophryne lateralis Clade C	Duabo, Milne Bay Prov.	-10.4184	150.307	JX119320	JX119463	JX120027	JX119881	JX119596	JX119739
BPBM 15428			Mantophryne lateralis Clade C	Duabo, Milne Bay Prov.	-10.4184	150.307	JX119323	JX119466	JX120030	JX119884	JX119599	JX119742
BPBM 15429			Mantophryne lateralis Clade C	Duabo, Milne Bay Prov.	-10.4184	150.307	JX119315	JX119458	JX120022	JX119876	JX119591	JX119734
BPBM 15432			Mantophryne lateralis Clade C	Owen Stanleys, Milne Bay Prov.	-10.2826	150.155	JX119316	JX119459	JX120023	JX119877	JX119592	JX119735
BPBM 15433			Mantophryne lateralis Clade C	Owen Stanleys, Milne Bay Prov.	-10.2826	150.155	JX119317	JX119460	JX120024	JX119878	JX119593	JX119736
CCA 4086			Mantophryne lateralis Clade C	East Cape, Milne Bay Prov.	-10.3356	150.573	FR832633	FR832650
LSUMZ 92107			Mantophryne lateralis Clade C	East Cape, Milne Bay Prov.	-10.3356	150.573	JX119314	JX119457	JX120021	JX119875	JX119590	JX119733
LSUMZ 92108			Mantophryne lateralis Clade C	East Cape, Milne Bay Prov.	-10.2848	150.601		JX119527	JX120092	JX119947	JX119658	JX119805
LSUMZ 92109			Mantophryne lateralis Clade C	East Cape, Milne Bay Prov.	-10.2848	150.601	JX119321	JX119464	JX120028	JX119882	JX119597	JX119740
LSUMZ 92110			Mantophryne lateralis Clade C	East Cape, Milne Bay Prov.	-10.3135	150.622	JX119318	JX119461	JX120025	JX119879	JX119594	JX119737
LSUMZ 94796			Mantophryne lateralis Clade C	East Cape, Milne Bay Prov.	-10.3379	150.619	JX119325	JX119468	JX120032	JX119886	JX119601	JX119744
LSUMZ 94797			Mantophryne lateralis Clade C	East Cape, Milne Bay Prov.	-10.3356	150.573	JX119319	JX119462	JX120026	JX119880	JX119595	JX119738
LSUMZ 94798			Mantophryne lateralis Clade C	East Cape, Milne Bay Prov.	-10.3356	150.573	JX119322	JX119465	JX120029	JX119883	JX119598	JX119741
UMMZ 243980	FK 17166		Mantophryne lateralis Clade C	East Cape, Milne Bay Prov.	-10.2769	150.586	PZ345187	PZ237664	PZ237859	PZ237852	PZ237904	PZ237935
UMMZ 243981	FK 17167		Mantophryne lateralis Clade C	East Cape, Milne Bay Prov.	-10.2769	150.586	PZ345186		PZ237865	PZ237853	PZ237905	PZ237927
UMMZ 243982	FK 17171		Mantophryne lateralis Clade C	East Cape, Milne Bay Prov.	-10.2769	150.586	PZ345185		PZ237864	PZ237854	PZ237906	PZ237929
UMMZ 243983	FK 17172		Mantophryne lateralis Clade C	East Cape, Milne Bay Prov.	-10.2769	150.586	PZ345181		PZ237863	PZ237855	PZ237907
UMMZ 243984	FK 17173		Mantophryne lateralis Clade C	East Cape, Milne Bay Prov.	-10.2769	150.586			PZ237862	PZ237856	PZ237908	PZ237936
ABTC 112152			Mantophryne lateralis	Managalas Plateau, Oro Prov.	-9.06117	148.568	JX119288	JX119431	JX119995			JX119707
ABTC 112160			Mantophryne lateralis	Managalas Plateau, Oro Prov.	-9.19525	148.326	JX119289	JX119432	JX119996	JX119850	JX119566	JX119708
BPBM 17023			Mantophryne lateralis	Bunisi Village, Milne Bay Prov.	-10.0209	149.602	JX119296	JX119439	JX120003	JX119857	JX119572	JX119715
BPBM 17024			Mantophryne lateralis	Bunisi Village, Milne Bay Prov.	-10.0171	149.6	JX119297	JX119440	JX120004	JX119858	JX119573	JX119716
BPBM 17025			Mantophryne lateralis	Bunisi Village, Milne Bay Prov.	-10.0209	149.602	JX119298	JX119441	JX120005	JX119859	JX119574	JX119717
BPBM 17026			Mantophryne lateralis	Bunisi Village, Milne Bay Prov.	-10.0171	149.6	JX119299	JX119442	JX120006	JX119860	JX119575	JX119718
BPBM 18341			Mantophryne lateralis	Fane, Central Prov.	-8.55299	147.083	JX119309	JX119452	JX120016	JX119870	JX119585	JX119728
BPBM 19265			Mantophryne lateralis	Laronu, Central Prov.	-9.44387	147.984	JX119312	JX119455	JX120019	JX119873	JX119588	JX119731
BPBM 19266			Mantophryne lateralis	Mt. Obree, Central Prov.	-9.44467	148.009	JX119310	JX119453	JX120017	JX119871	JX119586	JX119729
BPBM 19267			Mantophryne lateralis	Mt. Obree, Central Prov.	-9.44384	148.014	JX119305	JX119448	JX120012	JX119866	JX119581	JX119724
BPBM 19269			Mantophryne lateralis	Mt. Obree, Central Prov.	-9.44546	148.003	JX119306	JX119449	JX120013	JX119867	JX119582	JX119725
BPBM 19270			Mantophryne lateralis	Mt. Obree, Central Prov.	-9.44546	148.003	JX119313	JX119456	JX120020	JX119874	JX119589	JX119732
BPBM 22506			Mantophryne lateralis	Iamarere, Central Prov.	-9.4523	147.613	JX119308	JX119451	JX120015	JX119869	JX119584	JX119727
BPBM 22507			Mantophryne lateralis	Iamarere, Central Prov.	-9.4523	147.613	JX119311	JX119454	JX120018	JX119872	JX119587	JX119730
BPBM 22508			Mantophryne lateralis	Iamarere, Central Prov.	-9.4523	147.613	JX119307	JX119450	JX120014	JX119868	JX119583	JX119726
BPBM 37266			Mantophryne lateralis	Mt. Victory, Oro Prov.	-9.22479	149.106	JX119294	JX119437	JX120001	JX119855	JX119570	JX119713
BPBM 37267			Mantophryne lateralis	Mt. Victory, Oro Prov.	-9.22479	149.106	JX119293	JX119436	JX120000	JX119854	JX119570	JX119712
BPBM 37268			Mantophryne lateralis	Mt. Victory, Oro Prov.	-9.23884	149.136	JX119290	JX119433	JX119997	JX119851	JX119567	JX119709
BPBM 37269			Mantophryne lateralis	Mt. Victory, Oro Prov.	-9.26018	149.145	JX119295	JX119438	JX120002	JX119856	JX119571	JX119714
BPBM 37270			Mantophryne lateralis	Mt. Victory, Oro Prov.	-9.23884	149.136	JX119291	JX119434	JX119998	JX119852	JX119568	JX119710
BPBM 38945	FK 15663	10233	Mantophryne lateralis	Mt. Suckling, Northern Prov.	-9.70712	149.25	PZ345188		PZ237882	PZ237834	PZ237911	PZ237955
BPBM 38946	FK 15664	10234	Mantophryne lateralis	Mt. Suckling, Northern Prov.	-9.70712	149.25	PZ345189		PZ237878	PZ237835	PZ237912	PZ237930
BPBM 38947	FK 15701	10246	Mantophryne lateralis	Mt. Suckling, Northern Prov.	-9.70712	149.25	PZ345190		PZ237884	PZ237836	PZ237913	PZ237939
BPBM 38948	FK 15743	10259	Mantophryne lateralis	Yamsiai, Milne Bay Prov.	-9.6467	149.306	PZ345182	PZ237672	PZ237890	PZ237837	PZ237914	PZ237940
BPBM 40139	FK 16314	10483	Mantophryne lateralis	Mt. Trafalgar, Oro Prov.	-9.2238	149.156	PZ345191	PZ237675	PZ237877	PZ237841	PZ237918	PZ237959
BPBM 44232	AA 22676	13828	Mantophryne lateralis	Maru Ruama Camp, Central Prov.	-9.4669	147.64	PZ345177	PZ237678	PZ237872	PZ237844	PZ237921	PZ237960
BPBM 44233	AA 22707	13859	Mantophryne lateralis	Maru Ruama Camp, Central Prov.	-9.4669	147.64	PZ345179	PZ237679	PZ237870	PZ237845	PZ237922	PZ237961
BPBM 44235	AA 22849	13985	Mantophryne lateralis	Lau Creek, Central Prov.	-9.4496	147.643	PZ345176	PZ237680	PZ237894	PZ237846	PZ237923	PZ237942
BPBM 44236	AA 22850	13986	Mantophryne lateralis	Lau Creek, Central Prov.	-9.4496	147.643	PZ345178	PZ237681	PZ237886	PZ237847	PZ237924	PZ237962
BPBM 44237	AA 22851	13987	Mantophryne lateralis	Lau Creek, Central Prov.	-9.4496	147.643	PZ345180	PZ237682	PZ237885	PZ237848	PZ237925	PZ237943
BPBM 44238	AA 22486	13646	Mantophryne lateralis	Maru Ruama Camp, Central Prov.	-9.4669	147.64	PZ345175	PZ237683	PZ237892	PZ237849	PZ237926
LSUMZ 94149			Mantophryne lateralis	Wanigela, Oro Prov.	-9.339	149.159	JX119292	JX119435	JX119999		JX119569	JX119711
LSUMZ 94799			Mantophryne lateralis	Amau, Central Prov.	-10.0368	148.565	JX119300	JX119443	JX120007	JX119861	JX119576	JX119719
LSUMZ 94800			Mantophryne lateralis	Amau, Central Prov.	-10.0368	148.565	JX119301	JX119444	JX120008	JX119862	JX119577	JX119720
LSUMZ 94801			Mantophryne lateralis	Amau, Central Prov.	-10.0368	148.565	JX119303	JX119446	JX120010	JX119864	JX119579	JX119722
LSUMZ 94802			Mantophryne lateralis	Amau, Central Prov.	-10.0368	148.565	JX119304	JX119447	JX120011	JX119865	JX119580	JX119723
LSUMZ 94804			Mantophryne lateralis	Amau, Central Prov.	-10.0368	148.565	JX119302	JX119445	JX120009	JX119863	JX119578	JX119721
MB 331			Mantophryne lateralis	Maru Ruama, Mt. Gerebu, Central Prov.	-9.46563	147.641			MZ635468
UMMZ 245321	FK 17246		Mantophryne lateralis	Suau, Milne Bay Prov.	-10.5964	150.056	PZ345184		PZ237869	PZ237857	PZ237909	PZ237928
UMMZ 245322	FK 17247		Mantophryne lateralis	Suau, Milne Bay Prov.	-10.5964	150.056	PZ345183	PZ237665	PZ237868	PZ237858	PZ237910	PZ237937
ABTC 101917			Mantophryne lateralis Clade E	Juha, Western Prov.	-5.897	142.433		JX119528	JX120093			JX119806
ABTC 136059			Mantophryne lateralis Clade E	Rentoul Camp, Western Prov.	-6.33198	142.067	PZ345165		PZ237874	PZ237825	PZ237899	PZ237946
ABTC 46121			Mantophryne lateralis Clade E	Namosado, Southern Highlands Prov.	-6.25	142.783	JX119285	JX119430	JX119992	JX119847	JX119562	JX119704
ABTC 46332			Mantophryne lateralis Clade E	Namosado, Southern Highlands Prov.	-6.25	142.783	JX119286		JX119993	JX119848	JX119563	JX119705
ABTC 46662			Mantophryne lateralis Clade E	Namosado, Southern Highlands Prov.	-6.25	142.783	JX119283	JX119428	JX119990	JX119845	JX119560	JX119702
ABTC 46708			Mantophryne lateralis Clade E	Agofia, Southern Highlands Prov.	-	-	JX119287		JX119994		JX119564	JX119706
ABTC 98682			Mantophryne lateralis Clade E	Libano, Southern Highlands Prov.	-6.3991	142.976	JX119284	JX119429	JX119991	JX119846	JX119561	JX119703
ABTC 147915			Mantophryne lateralis Clade F/G	Purari Basin, Southern Highlands Prov.	-6.4	144.25	PZ345173	PZ237660	PZ237889	PZ237826	PZ237900	PZ237933
ABTC 148426			Mantophryne lateralis Clade F/G	Purari Basin, Southern Highlands Prov.	-6.4	144.25	PZ345174	PZ237661	PZ237891	PZ237827	PZ237901	PZ237947
ABTC 42828			Mantophryne lateralis Clade F/G	Haia, Chimbu Prov.	-6.7	145		KM509158		KM509950
ABTC 42829			Mantophryne lateralis Clade F/G	Haia, Chimbu Prov.	-6.7	145.067	JX119339	JX119481	JX120046	JX119900	JX119615	JX119758
ABTC 42858			Mantophryne lateralis Clade F/G	Haia, Chimbu Prov.	-6.7	145.067	JX119282	JX119427	JX119989	JX119844		JX119701
LSUMZ 94805			Mantophryne lateralis Clade F/G	Sobo, Gulf Province	-6.92268	145.067	JX119281	JX119426	JX119988	JX119843	JX119559	JX119700
LSUMZ 94808			Mantophryne lateralis Clade F/G	Sobo, Gulf Province	-6.92268	145.067	JX119279	JX119424	JX119986	JX119841	JX119557	JX119698
LSUMZ 94809			Mantophryne lateralis Clade F/G	Sobo, Gulf Province	-6.92268	145.067	JX119280	JX119425	JX119987	JX119842	JX119558	JX119699
BPBM 15410			Mantophryne lateralis Clade H	Cloudy Mts., Milne Bay Prov.	-10.4971	150.233	JX119274	JX119419	JX119981	JX119836	JX119552	JX119693
BPBM 15411			Mantophryne lateralis Clade H	Cloudy Mts., Milne Bay Prov.	-10.4971	150.233	JX119275	JX119420	JX119982	JX119837	JX119553	JX119694
BPBM 15412			Mantophryne lateralis Clade H	Cloudy Mts., Milne Bay Prov.	-10.4971	150.233	JX119276	JX119421	JX119983	JX119838	JX119554	JX119695
BPBM 15415			Mantophryne lateralis Clade H	Cloudy Mts., Milne Bay Prov.	-10.4971	150.233	JX119278	JX119423	JX119985	JX119840	JX119556	JX119697
BPBM 15416			Mantophryne lateralis Clade H	Cloudy Mts., Milne Bay Prov.	-10.4971	150.233	JX119277	JX119422	JX119984	JX119839	JX119555	JX119696
ABTC 49942			Mantophryne lateralis Clade I	Normanby Island, Milne Bay Prov.	-10.0667	151.233	JX119272	JX119417	JX119979	JX119834	JX119550	JX119691
BPBM 20396			Mantophryne lateralis Clade I	Normanby Island, Milne Bay Prov.	-10.03	150.981	JX119273	JX119418	JX119980	JX119835	JX119551	JX119692
BPBM 42004	FK 16363	14914	Mantophryne lateralis Clade I	Normanby Island, Milne Bay Prov.	-10.0762	150.988	PZ345161	PZ237676	PZ237893	PZ237842	PZ237919	PZ237931
BPBM 42005	FK 16386	14928	Mantophryne lateralis Clade I	Normanby Island, Milne Bay Prov.	-10.0762	150.988	PZ345160	PZ237677	PZ237880	PZ237843	PZ237920	PZ237941
MB 518			Mantophryne lateralis Clade I	Buyetai, Normanby Island, Milne Bay Prov.	-10.0619	150.984			MZ635281
UMMZ 242360	FK 16687		Mantophryne lateralis Clade I	Normanby Island, Milne Bay Prov.	-10.0338	150.97	PZ345158	PZ237662	PZ237871	PZ237850	PZ237902	PZ237948
UMMZ 242361	FK 16696		Mantophryne lateralis Clade I	Mwatebu, Normanby Island, Milne Bay Prov.	-10.0545	151.072	PZ345159	PZ237663	PZ237866	PZ237851	PZ237903	PZ237934
BPBM 40135	FK 15860	10324	Mantophryne insignis	Bomagai, Woodlark Island, Milne Bay Prov.	-9.12165	152.749	PZ345162	PZ237673	PZ237875	PZ237838	PZ237915	PZ237956
BPBM 40136	FK 15907	10343	Mantophryne insignis	Woodlark Island, Milne Bay Prov.	-9.125	152.75	PZ345163		PZ237867	PZ237839	PZ237916	PZ237957
BPBM 40137	FK 15908	10344	Mantophryne insignis	Woodlark Island, Milne Bay Prov.	-9.125	152.75	PZ345164	PZ237674	PZ237876	PZ237840	PZ237917	PZ237958
BPBM 31477			Mantophryne menziesi	Iaowari High School, Sogeri Plateau, Central Prov.	-9.42708	147.427			MZ635399
LSUMZ 94178			Mantophryne menziesi	Kanobaba'a, Central Prov.	-9.16597	147.18	JX119366	JX119508	JX120073	JX119927	JX119640	JX119785
LSUMZ 95094			Mantophryne sp. Amau	Amau, Central Prov.	-10.0368	148.565	JX119367	JX119509	JX120074	JX119928	JX119641	JX119786
LSUMZ 95095			Mantophryne sp. Amau	Amau, Central Prov.	-10.0368	148.565	JX119370	JX119512	JX120077	JX119931	JX119644	JX119789
LSUMZ 95096			Mantophryne sp. Amau	Amau, Central Prov.	-10.0368	148.565	JX119369	JX119511	JX120076	JX119930	JX119643	JX119788
LSUMZ 95098			Mantophryne sp. Amau	Amau, Central Prov.	-10.0368	148.565	JX119364	JX119506	JX120071	JX119925	JX119638	JX119783
LSUMZ 95099			Mantophryne sp. Amau	Amau, Central Prov.	-10.0368	148.565	JX119371	JX119513	JX120078	JX119932	JX119645	JX119790
LSUMZ 95100			Mantophryne sp. Amau	Amau, Central Prov.	-10.0368	148.565	JX119365	JX119507	JX120072	JX119926	JX119639	JX119784
LSUMZ 95101			Mantophryne sp. Amau	Amau, Central Prov.	-10.0368	148.565	JX119368	JX119510	JX120075	JX119929	JX119642	JX119787
LSUMZ 95102			Mantophryne sp. Amau	Amau, Central Prov.	-10.0368	148.565	JX119372	JX119514	JX120079	JX119933	JX119646	JX119791
BPBM 20397			Mantophryne axanthogaster	Sudest Island, Milne Bay Prov.	-11.4918	153.413	JX119380	JX119522	JX120087	JX119941	JX119653	JX119799
BPBM 20398			Mantophryne axanthogaster	Sudest Island, Milne Bay Prov.	-11.4918	153.413	JX119381	JX119523	JX120088	JX119942	JX119654	JX119800
BPBM 20399			Mantophryne axanthogaster	Sudest Island, Milne Bay Prov.	-11.4918	153.413	JX119377	JX119519	JX120084	JX119938	JX119650	JX119796
BPBM 20400			Mantophryne axanthogaster	Sudest Island, Milne Bay Prov.	-11.4918	153.413	JX119379	JX119521	JX120086	JX119940	JX119652	JX119798
BPBM 20402			Mantophryne axanthogaster	Sudest Island, Milne Bay Prov.	-11.4918	153.413	JX119378	JX119520	JX120085	JX119939	JX119651	JX119797
BPBM 20142			Mantophryne louisiadensis	Mt. Rossel, Rossel Island, Milne Bay Prov.	-11.3555	154.225			MZ635391
BPBM 20143			Mantophryne louisiadensis	Rossel Island, Milne Bay Prov.	-11.3555	154.225	JX119373	JX119515	JX120080	JX119934	JX119647	JX119792
BPBM 20427			Mantophryne louisiadensis	Rossel Island, Milne Bay Prov.	-11.3555	154.225	JX119374	JX119516	JX120081	JX119935	JX119648	JX119793
BPBM 20428			Mantophryne louisiadensis	Rossel Island, Milne Bay Prov.	-11.3555	154.225	JX119375	JX119517	JX120082	JX119936	JX119649	JX119794
BPBM 20429			Mantophryne louisiadensis	Rossel Island, Milne Bay Prov.	-11.3555	154.225	JX119376	JX119518	JX120083	JX119937	JX119650	JX119795
ABTC 98539			Hylophurbus infulatus	Surim: Huon Peninsula, Morobe Prov.	-5.87465	146.719	PZ345157	KM509141	PZ237860		PZ237896	PZ237944
ABTC 98542			Hylophurbus infulatus	Surim: Huon Peninsula, Morobe Prov.	-5.8747	146.719	PZ345156	JX119412	PZ237861		PZ237897	PZ237945
