# Supplementary material for: Genetic Diversification in a New Guinean Frog Genus (Mantophryne, Microhylidae) was Driven by Ancient Tectonic Activity and Climate Reorganisation
Source: Ecol Evol. 2026 May 6;16(5):e73291. doi: 10.1002/ece3.73291 (PMC13148145; doi:10.1002/ece3.73291)
Supplement: Supplementary file 2 — Appendix S2: Species and GenBank accession numbers of outgroups used for BEAST analyses. [file ECE3-16-e73291-s003.xlsx]

## Sheet: Sheet1
Species	cyt-b	c-myc-exon2	c-myc-exon3	tyr1
Chaperina fusca		KM509379		AB611867
Chaperina fusca				DQ282938
Kaloula picta				KC180315
Hylophorbus picoides	JX119977	JX119549	JX119690	JX119832
Hylophorbus picoides	JX119978		JX119689	JX119833
Hylophorbus infulatus	x	x	x
Hylophorbus infulatus	x	x	x
Genyophryne thomsoni		KM509408		KM509927
Oreophryne brachypus	MZ635392	KM509441		KM509960
Oreophryne monticola				KM509961
Cophixalus balbus	MZ635323	KM509389		KM509911
