# Supplementary material for: Genetic Diversification in a New Guinean Frog Genus (Mantophryne, Microhylidae) was Driven by Ancient Tectonic Activity and Climate Reorganisation
Source: Ecol Evol. 2026 May 6;16(5):e73291. doi: 10.1002/ece3.73291 (PMC13148145; doi:10.1002/ece3.73291)
Supplement: Supplementary file 3 — Appendix S3: Loci, primer names and primer sequences in forward and reverse directions. [file ECE3-16-e73291-s008.xlsx]

## Sheet: Primers
Locus	Primer Name		Primer sequence (5' to 3')
	Forward	Reverse	Forward	Reverse
12s+t+Val+16s	L2519	16S2000H	AAACTGGGATTAGATACCCCACTAT	GTGATTAYGCTACCTTTGCACGGT
12s anura	L2519	H3296	AAACTGGGATTAGATACCCCACTAT	GCTAGACCATKATGCAAAAGGTA
16s anura	16s-L	16s-H	TCGAACTTAGAGATAGCTGGTT	GCGAATGTTTTTGGTAAACA
cytb	CytbA	CytbB	CCATGAGGACAAATATCATTYTGRGG	CTTCTACTGGTTGTCCTCCGATTCA
tyrosinase 1	Tyr1A	Tyr1F	AGGTCCTCTTRAGCAAGGAATG	TCATCTCCCGYCAYCTTCTGGAT
c-myc-exon 2	cmyc2F	cmyc-ex2d R	ACVGARTTCCTGGGAGGGGACATGG	TCATTCAATGGGTAAGGGAAGACC
c-myc-exon 3	c-myc-ex3F	c-myc-ex3R	CCCACCAGTCCAGACCTCACCACAG	GTTCTCTTTTGAGTTTTAACTGTTC
