# Supplementary material for: Genetic Diversification in a New Guinean Frog Genus (Mantophryne, Microhylidae) was Driven by Ancient Tectonic Activity and Climate Reorganisation
Source: Ecol Evol. 2026 May 6;16(5):e73291. doi: 10.1002/ece3.73291 (PMC13148145; doi:10.1002/ece3.73291)
Supplement: Supplementary file 4 — Appendix S4: Optimised thermal‐cycling conditions for each locus. [file ECE3-16-e73291-s004.xlsx]

## Sheet: PCR conditions
Locus	Initial Denaturation		Denaturation		Annealing		Extension		Final Extension		Cycles
	Temp (°C)	Time	Temp (°C)	Time	Temp (°C)	Time	Temp (°C)	Time	Temp (°C)	Time
12s+t+Val+16s	94	2min	94	20sec	55	20sec	72	40sec	72	5min	35
12s anura	94	2min	94	20sec	50	20sec	72	40sec	72	5min	35
16s anura	94	2min	94	20sec	55	20sec	72	40sec	72	5min	35
cytb	94	2min	94	20sec	50	20sec	72	40sec	72	5min	35
tyrosinase 1	94	2min	94	20sec	55	20sec	72	40sec	72	5min	35
c-myc-exon 2	94	5min	94	30sec	57	30sec	72	60sec	72	10min	35
c-myc-exon 3	95	2min	95	20sec	57	20sec	72	35sec	72	5min	35
