# Supplementary material for: Genetic Diversification in a New Guinean Frog Genus (Mantophryne, Microhylidae) was Driven by Ancient Tectonic Activity and Climate Reorganisation
Source: Ecol Evol. 2026 May 6;16(5):e73291. doi: 10.1002/ece3.73291 (PMC13148145; doi:10.1002/ece3.73291)
Supplement: Supplementary file 5 — Appendix S5: Pairwise p‐distance matrix for nucleotide differences between lineages in cytochrome‐B (cytb), produced in MEGA11 using the between group mean‐distance function. [file ECE3-16-e73291-s002.xlsx]

## Sheet: Sheet1
Pairwise p-distances in cytochrome B
Lineage	A	B	C	M. lateralis	E	F/G	H	I	M. insignis	M. menzeisi	M. sp. Amau	M. axanthogaster
B	0.0608
C	0.0715	0.0821
M. lateralis	0.081	0.0911	0.0517
E	0.125	0.1328	0.1046	0.127
F/G	0.1216	0.1322	0.1163	0.1172	0.1125
H	0.1212	0.1275	0.118	0.1145	0.1312	0.1337
I	0.1362	0.1383	0.1219	0.1271	0.1353	0.1359	0.0472
M. insignis	0.1286	0.1387	0.113	0.1198	0.1514	0.1491	0.1613	0.1538
M. menzeisi	0.1395	0.1499	0.1707	0.1641	0.1711	0.1668	0.1568	0.1613	0.1784
M. sp. Amau	0.1324	0.1396	0.1481	0.1532	0.1685	0.1552	0.1633	0.1714	0.1708	0.074
M. axanthogaster	0.1589	0.1684	0.1619	0.1609	0.1651	0.1803	0.1534	0.1563	0.2008	0.1769	0.1546
M. louisiadensis	0.1622	0.1622	0.1675	0.17	0.162	0.1866	0.1578	0.1538	0.1936	0.1701	0.1424	0.0756
