# Supplementary material for: Genetic Diversification in a New Guinean Frog Genus (Mantophryne, Microhylidae) was Driven by Ancient Tectonic Activity and Climate Reorganisation
Source: Ecol Evol. 2026 May 6;16(5):e73291. doi: 10.1002/ece3.73291 (PMC13148145; doi:10.1002/ece3.73291)
Supplement: Supplementary file 8 — Appendix S8: Best‐fit model selection test output from BioGeoBEARS. [file ECE3-16-e73291-s007.xlsx]

## Sheet: Sheet1
	LnL	numparams	d	e	j	AICc	AICc_wt
DEC	-12.29	2	0.042	1.59	0	29.78	0.26
DEC+J	-10.81	3	1e-12	1.86	0.06	30.28	0.2
DIVALIKE	-12.61	2	0.04	1.27	0	30.43	0.19
DIVALIKE+J	-11.31	3	1e-12	1.43	0.057	31.28	0.12
BAYAREALIKE	-14.86	2	0.03	0.34	0	34.91	0.02
BAYAREALIKE+J	-10.72	3	1e-07	1.44	0.056	30.1	0.22
