# Supplementary material for: Genetic Diversification in a New Guinean Frog Genus (Mantophryne, Microhylidae) was Driven by Ancient Tectonic Activity and Climate Reorganisation
Source: Ecol Evol. 2026 May 6;16(5):e73291. doi: 10.1002/ece3.73291 (PMC13148145; doi:10.1002/ece3.73291)
Supplement: Supplementary file 9 — Appendix S9: Catalogue number/collection ID, lineage, locality, habitus and sex information for each specimen used for habitus analyses. [file ECE3-16-e73291-s009.xlsx]

## Sheet: Mantophryne_habitus
Cat No	Collection ID	Lineage	Locality	Latitude	Longitude	Sex	SVL (mm)	Mass (g)
BPBM18343	FK 8336	Mantophryne lateralis Clade A	Mt. Shungol, 5.6 km (by air) NW of summit, "Camp 1", Morobe Prov.	-6.81625	146.692		38.6	5.7
BPBM22780	FK 11620	Mantophryne lateralis Clade B	Torricelli Mtns., 3.2 km SSE Mt. Sapau summit, "Camp 1", West Sepik Prov.	-3.39329	142.528		41.2	7.65
BPBM34728	FK 13501	Mantophryne lateralis Clade B	Mindangua Stream, East Sepik Prov.				40.3	6.45
BPBM34729	FK 13502	Mantophryne lateralis Clade B	Mindangua Stream, East Sepik Prov.				42	7.65
BPBM34732	FK 13956	Mantophryne lateralis Clade B	Keki Lodge, Madang Prov.	-4.70485	145.404		40.2	7.2
BPBM15425	FK 5546	Mantophryne lateralis Clade C	Pini Range, Duabo, Milne Bay Prov.	-10.4184	150.307		40.1	6.95
BPBM15426	FK 5547	Mantophryne lateralis Clade C	Pini Range, Duabo, Milne Bay Prov.	-10.4184	150.307		40.3	6.85
BPBM15427	FK 5548	Mantophryne lateralis Clade C	Pini Range, Duabo, Milne Bay Prov.	-10.4184	150.307		39.5	6.7
BPBM15428	FK 5549	Mantophryne lateralis Clade C	Pini Range, Duabo, Milne Bay Prov.	-10.4184	150.307		35.8	5.85
BPBM15429	FK 5564	Mantophryne lateralis Clade C	Pini Range, Duabo, Milne Bay Prov.	-10.4184	150.307		32.2	3.15
BPBM15430	FK 5589	Mantophryne lateralis Clade C	Pini Range, Duabo, Milne Bay Prov.	-10.4184	150.307		37	5.45
BPBM15431	FK 5590	Mantophryne lateralis Clade C	Pini Range, Duabo, Milne Bay Prov.	-10.4184	150.307		46.1	9.75
BPBM15432	FK 5634	Mantophryne lateralis Clade C	Owen Stanley Mtns., Mt. Pekopekowana, SE slope, along Wailahabahaba Creek (trib. of Sagabada River), River Camp, Milne Bay Prov.	-10.2826	150.155		38.5	5.5
BPBM15433	FK 5635	Mantophryne lateralis Clade C	Owen Stanley Mtns., Mt. Pekopekowana, SE slope, along Wailahabahaba Creek (trib. of Sagabada River), River Camp, Milne Bay Prov.	-10.2826	150.155		39.2	5.9
BPBM16257	FK 6567	Mantophryne lateralis Clade C	Halowia, 15.8 km E of Alotau (by road), Milne Bay Prov.	-10.3427	150.572		34.1	3.85
BPBM16258	FK 6590	Mantophryne lateralis Clade C	Halowia, 15.8 km E of Alotau (by road), Milne Bay Prov.	-10.3427	150.572		39	6.85
NA	FK 5587	Mantophryne lateralis Clade C	Pini Range, Duabo, Milne Bay Prov.	-10.4184	150.307		33.2	3.05
NA	FK 5588	Mantophryne lateralis Clade C	Pini Range, Duabo, Milne Bay Prov.	-10.4184	150.307		33.7	3.3
NA	FK 6589	Mantophryne lateralis Clade C	Halowia, 15.8 km E of Alotau (by road), Milne Bay Prov.	-10.3427	150.572		37	4.8
BPBM17023	FK 7511	Mantophryne lateralis	[Bunisi Village, 0.5 km S] "Camp 5", Milne Bay Prov.	-10.0209	149.595		52	14.1
BPBM17024	FK 7557	Mantophryne lateralis	Bunisi Village, Milne Bay Prov.	-10.0171	149.6		37.2	5
BPBM17025	FK 7711	Mantophryne lateralis	[Bunisi Village, 0.5 km S] "Camp 5", Milne Bay Prov.	-10.0209	149.595		50.3	11.9
BPBM17026	FK 7781	Mantophryne lateralis	Bunisi Village, Milne Bay Prov.	-10.0171	149.6		46	10.4
BPBM18341	FK 8060	Mantophryne lateralis	Fane, Central Prov.	-8.55299	147.083		36.8	5.5
BPBM18342	FK 8167	Mantophryne lateralis	Dorobisoro, 1.5 km E (by air along road), Central Prov.	-9.46014	147.935		40.1	6.05
BPBM19265	FK 8738	Mantophryne lateralis	Laronu, Central Prov.	-9.44387	147.984		39.4	7.05
BPBM19266	FK 8855	Mantophryne lateralis	Mt. Obree, "Camp 1", (place name Siruohu), Central Prov.	-9.44467	148.009	M	46.2	10.5
BPBM19267	FK 8926	Mantophryne lateralis	Mt. Obree, slope E of "Camp 1", Central Prov.	-9.44384	148.014		42.2	7.05
BPBM19268	FK 8977	Mantophryne lateralis	Mt. Obree, W slope below "Camp 1", Central Prov.	-9.44565	148.006		48.6	12.2
BPBM19269	FK 9026	Mantophryne lateralis	Mt. Obree, ridge W of "Camp 1", Central Prov.	-9.44546	148.003		43.4	7.9
BPBM19270	FK 9027	Mantophryne lateralis	Mt. Obree, ridge W of "Camp 1", Central Prov.	-9.44546	148.003		49.5	12.9
BPBM19271	FK 9042	Mantophryne lateralis	Mt. Obree, "Fence 2" above "Stream 2", Central Prov.	-9.44339	148.007		51.1	14.8
BPBM19272	FK 9182	Mantophryne lateralis	Mt. Obree, "Camp 1", (place name Siruohu), Central Prov.	-9.44467	148.009	M	45	9.65
BPBM22506	FK 11336	Mantophryne lateralis	Iamarere, Central Prov.	-9.4523	147.613		35.4	5.1
BPBM22507	FK 11341	Mantophryne lateralis	Moroka, 3.2 km ESE, (near Point 28), Central Prov.	-9.44953	147.626		36.3	5.2
BPBM22508	FK 11342	Mantophryne lateralis	Iamarere, Central Prov.	-9.4523	147.613		36.3	5.2
BPBM37266	FK 14209	Mantophryne lateralis	Mt. Victory, "Camp 1", Oro Prov.				43	8.15
BPBM37267	FK 14236	Mantophryne lateralis	Mt. Victory, "Camp 1", Oro Prov.				42.8	10.5
BPBM37268	FK 14419	Mantophryne lateralis	Mt. Victory, "Camp 2", Oro Prov.				40.8	7.2
BPBM37269	FK 14460	Mantophryne lateralis	Mt. Victory, "Point 17", Oro Prov.				38.6	6.15
BPBM37270	FK 14538	Mantophryne lateralis	Mt. Victory, "Camp 2", Oro Prov.				41.4	7.9
BPBM37271	FK 14539	Mantophryne lateralis	Mt. Victory, "Camp 2", Oro Prov.				40.6	6.95
BPBM37272	FK 14540	Mantophryne lateralis	Mt. Victory, "Camp 2", Oro Prov.				42.8	8.15
BPBM37273	FK 14620	Mantophryne lateralis	Mt. Victory, "Top Garden" , Oro Prov.	-9.24245	149.135		32.1	3.85
BPBM37274	FK 14637	Mantophryne lateralis	Mt. Victory, "Camp 2", Oro Prov.				39	6.5
BPBM37275	FK 14638	Mantophryne lateralis	Mt. Victory, "Camp 2", Oro Prov.				40.4	6.35
BPBM37276	FK 14663	Mantophryne lateralis	Mt. Victory, "Top Garden" , Oro Prov.	-9.24245	149.135		42.7	7.05
BPBM37277	FK 14664	Mantophryne lateralis	Mt. Victory, "Top Garden" , Oro Prov.	-9.24245	149.135		42.8	7.7
BPBM37278	FK 14665	Mantophryne lateralis	Mt. Victory, "Camp 2", Oro Prov.				43.4	8.8
BPBM37279	FK 14681	Mantophryne lateralis	Mt. Victory, "Top Garden" , Oro Prov.	-9.24245	149.135		38.5	5.95
BPBM37280	FK 14682	Mantophryne lateralis	Mt. Victory, "Top Garden" , Oro Prov.	-9.24245	149.135		42.4	8.35
BPBM37281	FK 14683	Mantophryne lateralis	Mt. Victory, "Top Garden" , Oro Prov.	-9.24245	149.135		38.6	5.7
BPBM37282	FK 14696	Mantophryne lateralis	Mt. Victory, "Point 18", Oro Prov.				44	8.25
BPBM37283	FK 14698	Mantophryne lateralis	Mt. Victory, "Camp 2", Oro Prov.				32.3	3.05
BPBM37284	FK 14711	Mantophryne lateralis	Mt. Victory, "Camp 2", Oro Prov.				41.8	7
BPBM37285	FK 14712	Mantophryne lateralis	Mt. Victory, "Camp 2", Oro Prov.				39.6	6.9
BPBM37286	FK 14713	Mantophryne lateralis	Mt. Victory, "Camp 2", Oro Prov.				41	7
BPBM37287	FK 14722	Mantophryne lateralis	Mt. Victory, "Camp 2", Oro Prov.				40.7	6.7
BPBM37288	FK 14723	Mantophryne lateralis	Mt. Victory, "Camp 2", Oro Prov.				42	7.3
BPBM37289	FK 14733	Mantophryne lateralis	Mt. Victory, "Camp 2", Oro Prov.				37.6	5.55
BPBM37290	FK 14734	Mantophryne lateralis	Mt. Victory, "Camp 2", Oro Prov.				40.3	6.4
BPBM38945	FK 15663	Mantophryne lateralis	Binigun, "Camp 1", Milne Bay Prov.	-9.70712	149.25		41.3	7.4
BPBM38946	FK 15664	Mantophryne lateralis	Binigun, "Camp 1", Milne Bay Prov.	-9.70712	149.25		35.6	4.4
BPBM38947	FK 15701	Mantophryne lateralis	Binigun, "Camp 1", Milne Bay Prov.	-9.70712	149.25		41.5	7.9
BPBM38948	FK 15743	Mantophryne lateralis	Yamsiai, base of Mt. Suckling, near Biniguni, Oro Prov.	-9.6708	149.278		37.1	5.8
BPBM40138	FK 15953	Mantophryne lateralis	Mt. Trafalgar, "Camp 1", Oro Prov.				39	5.3
BPBM40139	FK 16314	Mantophryne lateralis	Mt. Trafalgar, "Camp 1", Oro Prov.				40.5	6.5
BPBM44640	AA 22953	Mantophryne lateralis	Isurava, Central Prov.				40	6.5
BPBM44641	AA 22954	Mantophryne lateralis	Isurava, Central Prov.			F	49	10.8
BPBM44642	AA 22955	Mantophryne lateralis	Isurava, Central Prov.				34	4
BPBM44643	AA 22956	Mantophryne lateralis	Isurava, Central Prov.				41	7.4
BPBM44644	AA 22970	Mantophryne lateralis	Isurava, Central Prov.				42	7.4
BPBM44646	AA 23119	Mantophryne lateralis	Isurava, Central Prov.			F	42	7.9
BPBM44647	AA 23511	Mantophryne lateralis	Briagde Hill, Central Prov.				42	5
BPBM44648	AA 23512	Mantophryne lateralis	Briagde Hill, Central Prov.				43	7
BPBM45593	AA 23630	Mantophryne lateralis	Central Prov.	-9.06382	147.588		41.4	5.93
BPBM45606	AA 23643	Mantophryne lateralis	Central Prov.	-9.0605	147.597		36	4.66
BPBM45661	AA 23698	Mantophryne lateralis	Morou camp, Central Prov.	-9.01078	147.581	F	30	3.81
BPBM45662	AA 23699	Mantophryne lateralis	Morou camp, Central Prov.	-9.01078	147.581		43	8.77
BPBM45663	AA 23700	Mantophryne lateralis	Morou camp, Central Prov.	-9.01078	147.581		38	6.09
BPBM45664	AA 23701	Mantophryne lateralis	Morou camp, Central Prov.	-9.01078	147.581		46	10.34
BPBM45753	AA 23790	Mantophryne lateralis	Doti creek, Central Prov.	-9.00734	147.574		39	3.71
BPBM45759	AA 23796	Mantophryne lateralis	Central Prov.	-9.01015	147.578		35	2.85
BPBM45763	AA 23800	Mantophryne lateralis	Central Prov.	-9.00974	147.578		43	4.56
NA	FK 7706	Mantophryne lateralis	Bunisi Village, Milne Bay Prov.	-10.014	149.613		30	2.7
NA	FK 14736	Mantophryne lateralis	Mt. Victory, Oro Prov.				41.8	5.8
NA	FK 14735	Mantophryne lateralis	Mt. Victory, Oro Prov.				40	6.5
NA	FK 14739	Mantophryne lateralis	Mt. Victory, Oro Prov.				42	7
NA	FK 14738	Mantophryne lateralis	Mt. Victory, Oro Prov.				44.3	8.3
NA	FK 14737	Mantophryne lateralis	Mt. Victory, Oro Prov.				47.7	9.9
NA	FK 9183	Mantophryne lateralis	Mt. Obree, Central Prov.	-9.445	148.009		45	10.4
BPBM15410	FK 5171	Mantophryne lateralis Clade H	Cloudy Mtns., SW of Gadowalai, along Upaelisafupi Stream, "Camp 1", Milne Bay Prov.	-10.4971	150.233		36.1	4.6
BPBM15411	FK 5172	Mantophryne lateralis Clade H	Cloudy Mtns., SW of Gadowalai, along Upaelisafupi Stream, "Camp 1", Milne Bay Prov.	-10.4971	150.233		38	5.05
BPBM15412	FK 5173	Mantophryne lateralis Clade H	Cloudy Mtns., SW of Gadowalai, along Upaelisafupi Stream, "Camp 1", Milne Bay Prov.	-10.4971	150.233		39.4	6.2
BPBM15413	FK 5193	Mantophryne lateralis Clade H	Cloudy Mtns., SW of Gadowalai, along Upaelisafupi Stream, "Camp 1", Milne Bay Prov.	-10.4971	150.233		37.9	5.4
BPBM15414	FK 5194	Mantophryne lateralis Clade H	Cloudy Mtns., SW of Gadowalai, along Upaelisafupi Stream, "Camp 1", Milne Bay Prov.	-10.4971	150.233		42	6.2
BPBM15415	FK 5197	Mantophryne lateralis Clade H	Cloudy Mtns., SW of Gadowalai, along Upaelisafupi Stream, "Camp 1", Milne Bay Prov.	-10.4971	150.233		37.7	5.3
BPBM15416	FK 5198	Mantophryne lateralis Clade H	Cloudy Mtns., SW of Gadowalai, along Upaelisafupi Stream, "Camp 1", Milne Bay Prov.	-10.4971	150.233		38.6	5.5
BPBM15417	FK 5259	Mantophryne lateralis Clade H	Cloudy Mtns., SW of Gadowalai, along Upaelisafupi Stream, "Camp 1", Milne Bay Prov.	-10.4971	150.233		14.1	0.3
BPBM15418	FK 5319	Mantophryne lateralis Clade H	Cloudy Mtns., SW of Gadowalai, along Upaelisafupi Stream, "Camp 1", Milne Bay Prov.	-10.4971	150.233		35.9	5.4
BPBM15419	FK 5329	Mantophryne lateralis Clade H	Cloudy Mtns., SW of Gadowalai, top, 1.7 km SW "Camp 1", Milne Bay Prov.	-10.5079	150.223		38.9	6.85
BPBM15420	FK 5352	Mantophryne lateralis Clade H	Cloudy Mtns., SW of Gadowalai, along Upaelisafupi Stream 0.5 km SW "Camp 1", Milne Bay Prov.	-10.5009	150.23		40.1	5.75
BPBM15421	FK 5353	Mantophryne lateralis Clade H	Cloudy Mtns., SW of Gadowalai, along Upaelisafupi Stream, "Camp 1", Milne Bay Prov.	-10.4971	150.233	M	38.8	5.35
BPBM15422	FK 5501	Mantophryne lateralis Clade H	Cloudy Mtns., SW of Gadowalai, along Upaelisafupi Stream, "Camp 1", Milne Bay Prov.	-10.4971	150.233		41.5	6.8
BPBM15423	FK 5517	Mantophryne lateralis Clade H	Cloudy Mtns., SW of Gadowalai, along Upaelisafupi Stream, "Camp 1", Milne Bay Prov.	-10.4971	150.233		37.2	5.3
BPBM15424	FK 5518	Mantophryne lateralis Clade H	Cloudy Mtns., SW of Gadowalai, along Upaelisafupi Stream, "Camp 1", Milne Bay Prov.	-10.4971	150.233		38.5	5.5
NA	FK 5516	Mantophryne lateralis Clade H	Cloudy Mtns., SW of Gadowalai, along Upaelisafupi Stream, "Camp 1", Milne Bay Prov.	-10.4971	150.233		28.4	2.1
NA	FK 5320	Mantophryne lateralis Clade H	Cloudy Mtns., SW of Gadowalai, along Upaelisafupi Stream, "Camp 1", Milne Bay Prov.	-10.4971	150.233		39.8	3.8
NA	FK 5199	Mantophryne lateralis Clade H	Cloudy Mtns., SW of Gadowalai, along Upaelisafupi Stream, "Camp 1", Milne Bay Prov.	-10.4971	150.233		35.7	4.65
NA	FK 5515	Mantophryne lateralis Clade H	Cloudy Mtns., SW of Gadowalai, along Upaelisafupi Stream, "Camp 1", Milne Bay Prov.	-10.4971	150.233		37.5	5.1
NA	FK 5514	Mantophryne lateralis Clade H	Cloudy Mtns., SW of Gadowalai, along Upaelisafupi Stream, "Camp 1", Milne Bay Prov.	-10.4971	150.233		37.5	5.25
NA	FK 5519	Mantophryne lateralis Clade H	Cloudy Mtns., SW of Gadowalai, along Upaelisafupi Stream, "Camp 1", Milne Bay Prov.	-10.4971	150.233		37.3	5.4
BPBM20396	FK 10686	Mantophryne lateralis Clade I	Sibonai to "Point 42", Milne Bay Prov.	-10.0326	150.975		36.2	5.75
BPBM42004	FK 16363	Mantophryne lateralis Clade I	Normanby Island, Point 12, "Camp 1", Milne Bay Prov.				41.1	6.2
BPBM42005	FK 16386	Mantophryne lateralis Clade I	Normanby Island, Point 12, "Camp 1", Milne Bay Prov.				44.6	7.55
BPBM42006	FK 16387	Mantophryne lateralis Clade I	Normanby Island, Point 12, "Camp 1", Milne Bay Prov.				40.8	7.7
BPBM42007	FK 16388	Mantophryne lateralis Clade I	Normanby Island, Point 12, "Camp 1", Milne Bay Prov.				42.7	7.85
BPBM42008	FK 16389	Mantophryne lateralis Clade I	Normanby Island, Point 12, "Camp 1", Milne Bay Prov.				41	6.9
BPBM42009	FK 16390	Mantophryne lateralis Clade I	Normanby Island, Point 12, "Camp 1", Milne Bay Prov.				39.7	7.1
BPBM42010	FK 16391	Mantophryne lateralis Clade I	Normanby Island, Point 12, "Camp 1", Milne Bay Prov.				44.5	9.35
BPBM42011	FK 16447	Mantophryne lateralis Clade I	Normanby Island, Point 13, West Stream, Milne Bay Prov.				45.2	6.5
BPBM42012	FK 16507	Mantophryne lateralis Clade I	Normanby Island, Point 13, West Stream, Milne Bay Prov.				45.8	8
BPBM20397	FK 9531	Mantophryne axanthogaster	Mt. Rio, along Gesirava River, "Camp 1", Milne Bay Prov.	-11.4918	153.413	M	44.2	7.9
BPBM20398	FK 9532	Mantophryne axanthogaster	Mt. Rio, along Gesirava River, "Camp 1", Milne Bay Prov.	-11.4918	153.413	M	40	6.5
BPBM20399	FK 9533	Mantophryne axanthogaster	Mt. Rio, along Gesirava River, "Camp 1", Milne Bay Prov.	-11.4918	153.413	M	42.5	7.5
BPBM20400	FK 9542	Mantophryne axanthogaster	Mt. Rio, along Gesirava River, "Camp 1", Milne Bay Prov.	-11.4918	153.413	M	42.9	8.25
BPBM20401	FK 9548	Mantophryne axanthogaster	Mt. Rio, along Gesirava River, "Camp 1", Milne Bay Prov.	-11.4918	153.413	M	45	7.9
BPBM20402	FK 9549	Mantophryne axanthogaster	Mt. Rio, along Gesirava River, "Camp 1", Milne Bay Prov.	-11.4918	153.413	F	52.8	14.5
BPBM20403	FK 9550	Mantophryne axanthogaster	Mt. Rio, along Gesirava River, "Camp 1", Milne Bay Prov.	-11.4918	153.413	M	41.7	8.2
BPBM20404	FK 9551	Mantophryne axanthogaster	Mt. Rio, along Gesirava River, "Camp 1", Milne Bay Prov.	-11.4918	153.413	M	44.3	8.95
BPBM20405	FK 9552	Mantophryne axanthogaster	Mt. Rio, along Gesirava River, "Camp 1", Milne Bay Prov.	-11.4918	153.413	F	37	4.7
BPBM20406	FK 9553	Mantophryne axanthogaster	Mt. Rio, along Gesirava River, "Camp 1", Milne Bay Prov.	-11.4918	153.413		34.6	4.5
BPBM20407	FK 9554	Mantophryne axanthogaster	Mt. Rio, along Gesirava River, "Camp 1", Milne Bay Prov.	-11.4918	153.413	M	41	7.2
BPBM20408	FK 9555	Mantophryne axanthogaster	Mt. Rio, along Gesirava River, "Camp 1", Milne Bay Prov.	-11.4918	153.413	M	40	7.15
BPBM20409	FK 9556	Mantophryne axanthogaster	Mt. Rio, along Gesirava River, "Camp 1", Milne Bay Prov.	-11.4918	153.413	M	41.6	6.95
BPBM20410	FK 9557	Mantophryne axanthogaster	Mt. Rio, along Gesirava River, "Camp 1", Milne Bay Prov.	-11.4918	153.413	F	48.5	12.3
BPBM20411	FK 9639	Mantophryne axanthogaster	Mt. Rio, along Gesirava River, "Camp 1", Milne Bay Prov.	-11.4918	153.413	M	41.8	7
BPBM20412	FK 9640	Mantophryne axanthogaster	Mt. Rio, along Gesirava River, "Camp 1", Milne Bay Prov.	-11.4918	153.413	M	43.1	8.45
BPBM20413	FK 9641	Mantophryne axanthogaster	Mt. Rio, along Gesirava River, "Camp 1", Milne Bay Prov.	-11.4918	153.413	F	43.4	7.2
BPBM20414	FK 9642	Mantophryne axanthogaster	Mt. Rio, along Gesirava River, "Camp 1", Milne Bay Prov.	-11.4918	153.413		33.1	3.6
BPBM20415	FK 9643	Mantophryne axanthogaster	Mt. Rio, along Gesirava River, "Camp 1", Milne Bay Prov.	-11.4918	153.413	F	46.6	10.3
BPBM20416	FK 9644	Mantophryne axanthogaster	Mt. Rio, along Gesirava River, "Camp 1", Milne Bay Prov.	-11.4918	153.413		30.5	2.75
BPBM20417	FK 9645	Mantophryne axanthogaster	Mt. Rio, along Gesirava River, "Camp 1", Milne Bay Prov.	-11.4918	153.413		39.7	6.1
BPBM20418	FK 9646	Mantophryne axanthogaster	Mt. Rio, along Gesirava River, "Camp 1", Milne Bay Prov.	-11.4918	153.413	M	43.3	7.7
BPBM20419	FK 9677	Mantophryne axanthogaster	Mt. Rio, along Gesirava River, "Camp 1", Milne Bay Prov.	-11.4918	153.413	M	41.8	7.45
BPBM20420	FK 9678	Mantophryne axanthogaster	Mt. Rio, along Gesirava River, "Camp 1", Milne Bay Prov.	-11.4918	153.413	F	42.2	7.45
BPBM20421	FK 9679	Mantophryne axanthogaster	Mt. Rio, along Gesirava River, "Camp 1", Milne Bay Prov.	-11.4918	153.413	M	43	8.1
BPBM20422	FK 9738	Mantophryne axanthogaster	Mt. Rio, between "Camp 1" and "Point 9", Milne Bay Prov.	-11.4914	153.417	F	49.6	12.8
BPBM20423	FK 9757	Mantophryne axanthogaster	Mt. Rio, track up mountain, "Point 6" (pine trees), Milne Bay Prov.	-11.5044	153.43	F	48.5	10.3
BPBM20424	FK 9808	Mantophryne axanthogaster	Mt. Rio, track up mountain between "Point 7" and summit, Milne Bay Prov.	-11.5082	153.431	F	48.7	11.2
BPBM20425	FK 9809	Mantophryne axanthogaster	Mt. Rio, track up mountain between "Point 7" and summit, Milne Bay Prov.	-11.5082	153.431	F	44.5	8.65
BPBM20426	FK 9810	Mantophryne axanthogaster	Mt. Rio, track up mountain between "Point 7" and summit, Milne Bay Prov.	-11.5082	153.431	F	47.7	10.5
NA	FK 9558	Mantophryne axanthogaster	Mt. Rio, along Gesirava River, "Camp 1", Milne Bay Prov.	-11.4918	153.413		33.5	3.9
NA	FK 9560	Mantophryne axanthogaster	Mt. Rio, along Gesirava River, "Camp 1", Milne Bay Prov.	-11.4918	153.413	M	42	7.4
NA	FK 9559	Mantophryne axanthogaster	Mt. Rio, along Gesirava River, "Camp 1", Milne Bay Prov.	-11.4918	153.413	M	42.1	7.75
NA	FK 9792	Mantophryne axanthogaster	Mt. Rio, track up mountain between "Point 6" and "Point 7", Milne Bay Prov.	-11.5054	153.43	M	44.8	8.95
NA	FK 9561	Mantophryne axanthogaster	Mt. Rio, along Gesirava River, "Camp 1", Milne Bay Prov.	-11.4918	153.413	F	46.6	11.2
BPBM40135	FK 15860	Mantophryne insignis	Upper Muniai Stream, below Bomagai Camp, Milne Bay Prov.	-9.125	152.75	M	34.6	3.7
BPBM40136	FK 15907	Mantophryne insignis	Upper Muniai Stream, below Bomagai Camp, Milne Bay Prov.	-9.125	152.75	M	34.5	3.45
BPBM40137	FK 15908	Mantophryne insignis	Upper Muniai Stream, below Bomagai Camp, Milne Bay Prov.	-9.125	152.75	M	33.8	3.2
BPBM20142	FK 10096	Mantophryne louisiadensis	Mt. Rossel, S slope, "Camp 2" (Pt. 28), Milne Bay Prov.	-11.3555	154.225	F	81.8	58.3
BPBM20143	FK 10117	Mantophryne louisiadensis	Mt. Rossel, S slope, "Camp 2" (Pt. 28), Milne Bay Prov.	-11.3555	154.225	F	73.6	52.3
BPBM20144	FK 10132	Mantophryne louisiadensis	Mt. Rossel, track up mountain (Pt. 29), Milne Bay Prov.	-11.3531	154.223	F	79.8	46.3
BPBM20145	FK 10154	Mantophryne louisiadensis	Mt. Rossel, S slope, "Camp 2" (Pt. 28), Milne Bay Prov.	-11.3555	154.225	F	77.8	54.5
BPBM20146	FK 10155	Mantophryne louisiadensis	Mt. Rossel, S slope, "Camp 2" (Pt. 28), Milne Bay Prov.	-11.3555	154.225	F	78.8	48.3
BPBM20147	FK 10156	Mantophryne louisiadensis	Mt. Rossel, S slope, "Camp 2" (Pt. 28), Milne Bay Prov.	-11.3555	154.225	F	80.1	59.9
BPBM20148	FK 10174	Mantophryne louisiadensis	Mt. Rossel, S slope, "Camp 2" (Pt. 28), Milne Bay Prov.	-11.3555	154.225	F	76.5	46.3
BPBM20149	FK 10211	Mantophryne louisiadensis	Mt. Rossel, S slope, (Pt. 31), Milne Bay Prov.	-11.3573	154.222	F	78.6	60.5
BPBM20150	FK 10217	Mantophryne louisiadensis	Mt. Rossel, S slope, "Camp 2" (Pt. 28), Milne Bay Prov.	-11.3555	154.225	F	77.2	48.5
BPBM20151	FK 10231	Mantophryne louisiadensis	Mt. Rossel, S slope, between "Camp 2" (Pt. 28) and 200 m toward Point 31, Milne Bay Prov.	-11.356	154.224	F	83.9	69.6
BPBM20152	FK 10250	Mantophryne louisiadensis	Mt. Rossel, track up mountain (Pt. 30), Milne Bay Prov.	-11.3544	154.223	F	78.2	56.1
BPBM20153	FK 10251	Mantophryne louisiadensis	Mt. Rossel, track up mountain (Pt. 30), Milne Bay Prov.	-11.3544	154.223	F	78.4	56.8
BPBM20154	FK 10252	Mantophryne louisiadensis	Mt. Rossel, track up mountain (Pt. 30), Milne Bay Prov.	-11.3544	154.223	F	78	54.7
BPBM20155	FK 10253	Mantophryne louisiadensis	Mt. Rossel, track up mountain (Pt. 30), Milne Bay Prov.	-11.3544	154.223	F	78.4	60.9
BPBM20156	FK 10298	Mantophryne louisiadensis	Mt. Rossel, track up mountain, Wabu River crossing (Pt. 25), Milne Bay Prov.	-11.3419	154.219	F	79.9	58.7
BPBM20157	FK 10299	Mantophryne louisiadensis	Mt. Rossel, track up mountain, Wabu River crossing (Pt. 25), Milne Bay Prov.	-11.3419	154.219	F	79.6	62.4
BPBM20158	FK 10314	Mantophryne louisiadensis	Mt. Rossel, along Rupu River, "Camp 3" (Pt. 37), Milne Bay Prov.	-11.3354	154.225	F	80	62.3
BPBM20159	FK 10341	Mantophryne louisiadensis	Mt. Rossel, along Rupu River, "Camp 3" (Pt. 37), Milne Bay Prov.	-11.3354	154.225	F	78.2	58.2
BPBM20160	FK 10342	Mantophryne louisiadensis	Mt. Rossel, along Rupu River, "Camp 3" (Pt. 37), Milne Bay Prov.	-11.3354	154.225	F	71.8	46.8
BPBM20161	FK 10343	Mantophryne louisiadensis	Mt. Rossel, along Rupu River, "Camp 3" (Pt. 37), Milne Bay Prov.	-11.3354	154.225	F	79.2	63.3
BPBM20162	FK 10344	Mantophryne louisiadensis	Mt. Rossel, along Rupu River, "Camp 3" (Pt. 37), Milne Bay Prov.	-11.3354	154.225	F	81.7	64.7
BPBM20163	FK 10346	Mantophryne louisiadensis	Mt. Rossel, along Rupu River, "Camp 3" (Pt. 37), Milne Bay Prov.	-11.3354	154.225	F	77.4	59.5
BPBM20164	FK 10347	Mantophryne louisiadensis	Mt. Rossel, along Rupu River, "Camp 3" (Pt. 37), Milne Bay Prov.	-11.3354	154.225		76.9	65.2
BPBM20427	FK 9990	Mantophryne louisiadensis	Damunu, Milne Bay Prov.	-11.365	154.001		43.8	7.7
BPBM20428	FK 9991	Mantophryne louisiadensis	Damunu, Milne Bay Prov.	-11.365	154.001		62	25
BPBM20429	FK 10113	Mantophryne louisiadensis	Mt. Rossel, S slope, "Camp 2" (Pt. 28), Milne Bay Prov.	-11.3555	154.225	M	42.4	7.1
BPBM20430	FK 10169	Mantophryne louisiadensis	Mt. Rossel, S slope, "Camp 2" (Pt. 28), Milne Bay Prov.	-11.3555	154.225		51.6	16.3
BPBM20431	FK 10181	Mantophryne louisiadensis	Mt. Rossel, S slope, "Camp 2" (Pt. 28), Milne Bay Prov.	-11.3555	154.225		29.4	2.55
BPBM20432	FK 10221	Mantophryne louisiadensis	Mt. Rossel, S slope, ""Camp 2", Fence 1" (Pt. 28), Milne Bay Prov.	-11.3555	154.225		30.6	2.95
BPBM20433	FK 10234	Mantophryne louisiadensis	Mt. Rossel, S slope, between "Camp 2" (Pt. 28) and 200 m toward Pt. 31, Milne Bay Prov.	-11.356	154.224		36.4	4.9
BPBM20434	FK 10246	Mantophryne louisiadensis	Mt. Rossel, track up mountain (Pt. 30), Milne Bay Prov.	-11.3544	154.223		28.4	2.6
BPBM20435	FK 10256	Mantophryne louisiadensis	Mt. Rossel, track up mountain (Pt. 30), Milne Bay Prov.	-11.3544	154.223	M	40	7.3
BPBM20436	FK 10306	Mantophryne louisiadensis	Mt. Rossel, along Rupu River, "Camp 3" (Pt. 37), Milne Bay Prov.	-11.3354	154.225		49.2	12.7
BPBM20437	FK 10337	Mantophryne louisiadensis	Mt. Rossel, along Rupu River, "Camp 3" (Pt. 37), Milne Bay Prov.	-11.3354	154.225	M	50.3	14.2
BPBM20438	FK 10463	Mantophryne louisiadensis	Mt. Rossel, along Rupu River, "Camp 3" (Pt. 37), Milne Bay Prov.	-11.3354	154.225		55.1	19.2
BPBM20439	FK 10516	Mantophryne louisiadensis	Cheme, Milne Bay Prov.	-11.3231	154.243	M	53	16.7
BPBM31592	FK 10345	Mantophryne louisiadensis	Mt. Rossel, along Rupu River, "Camp 3" (Pt. 37), Milne Bay Prov.	-11.3354	154.225		74.9	47.7
NA	FK 10305	Mantophryne louisiadensis	Mt. Rossel, along Rupu River, "Camp 3" (Pt. 37), Milne Bay Prov.	-11.3354	154.225		35.5	4.6
NA	FK 10462	Mantophryne louisiadensis	Mt. Rossel, along Rupu River, "Camp 3" (Pt. 37), Milne Bay Prov.	-11.3354	154.225		44.1	9.05
NA	FK 10424	Mantophryne louisiadensis	Mt. Rossel, Wupu River crossing (Pt. 33), Milne Bay Prov.	-11.3381	154.224		44.8	9.95
NA	FK 10218	Mantophryne louisiadensis	Mt. Rossel, S slope, "Camp 2" (Pt. 28), Milne Bay Prov.	-11.3555	154.225		71.7	41.1
NA	FK 10173	Mantophryne louisiadensis	Mt. Rossel, S slope, "Camp 2" (Pt. 28), Milne Bay Prov.	-11.3555	154.225		74.8	47.1
NA	FK 10219	Mantophryne louisiadensis	Mt. Rossel, S slope, "Camp 2", Fence 1" (Pt. 28), Milne Bay Prov.	-11.3555	154.225		77.7	50.3
